# Supplementary material for: Prognosis of cholangiocarcinoma patients based on multiple patterns of programmed cell death, integrated analysis of the immune microenvironment and drug sensitivity
Source: Front Genet. 2025 May 14;16:1457204. doi: 10.3389/fgene.2025.1457204 (PMC12116470; doi:10.3389/fgene.2025.1457204)
Supplement: Supplementary file 2 [file Table1.xlsx]

## Sheet: Sheet1
Gene	logFC	AveExpr	t	P.Value	adj.P.Val	B	Patterns of cell death
DBH	-4.66929	1.36321544825981	-19.4164	4.37320380429877e-31	1.8153654903178e-28	60.4129363912382	Apoptosis
ZNF385B	-3.50517	0.834736764042214	-19.0523	1.43758211195615e-30	5.37080677026819e-28	59.2345542083209	Apoptosis
CTH	-4.53734	2.80965914966584	-13.292	1.83328783422557e-21	1.86371791800455e-19	38.3966713206268	Apoptosis
HGF	-2.55768	1.37748999810428	-12.829	1.18494326742925e-20	9.78331060136064e-19	36.5375758785048	Apoptosis/Anoikis/Autophagy
AR	-4.13344	1.77157001421152	-12.3812	7.38082461565008e-20	5.03648598430479e-18	34.7150892937197	Apoptosis/Anoikis/Entosis
E2F1	2.91445	3.8926166800694	10.3367578483558	4.13463831111752e-16	1.38228266043267e-14	26.1165566571101	Apoptosis/Anoikis
GPER1	-3.16063	1.98892114300211	-10.0724	1.29829324633191e-15	3.89592254481606e-14	24.9771982886033	Apoptosis
PPP2R1B	-2.18424	3.6656495160543	-9.52728	1.39539533054978e-14	3.4696818335667e-13	22.6135286037965	Apoptosis
NCK2	2.37236057118301	5.68181855815266	9.21311815324604	5.52357402219995e-14	1.24501191836736e-12	21.2447944457872	Apoptosis
SRC	2.01825421410352	4.83862711040742	8.88065189886655	2.3786148216486e-13	4.78412111638178e-12	19.792980719941	Apoptosis/Anoikis
CD14	-3.25992	6.64373795582936	-8.69776	5.31696941518828e-13	9.94452952948356e-12	18.9935128788957	Apoptosis
SFN	4.73236292230498	6.02560026669956	8.53423152384354	1.09184512926708e-12	1.91508610466752e-11	18.278606991907	Apoptosis/Anoikis
MELK	2.35847892251303	2.7406026635909	7.84352979372424	2.27618217472717e-11	3.1235322698919e-10	15.2640497506088	Apoptosis
ACAA2	-2.37177	6.0428098830544	-7.77655	3.0537494776055e-11	4.07457430297648e-10	14.9726758782567	Apoptosis
PHLDA3	2.78358586074011	5.52677755331098	7.69532614546789	4.35980439572937e-11	5.66547103389389e-10	14.6197261805417	Apoptosis
LGALS3	3.03086332469476	7.4673706749557	7.5387008251732	8.65426493722392e-11	1.06356361202199e-09	13.940351370674	Apoptosis/Anoikis
BNIP3	-2.21662	4.36548291290383	-6.63314	4.37693741950806e-09	3.89302044809807e-08	10.0608497522137	Apoptosis/Autophagy/Anoikis
HSPB1	2.08336323586768	9.28399235327521	6.35851715421306	1.40980640282812e-08	1.11708095884748e-07	8.90765033578839	Apoptosis/Ferroptosis/Autophagy
IL6R	-2.13986	3.44923898842927	-5.85759	1.14937797684312e-07	7.48749105751684e-07	6.84406816310015	Apoptosis
IL33	-2.33767	2.5710773273758	-5.53864	4.24684681685073e-07	2.45797361855218e-06	5.56288732459268	Apoptosis/Necroptosis
GSTP1	3.22782422377134	8.43722031542754	5.3533042149673	8.96500124008196e-07	4.79674108599301e-06	4.83218726066793	Apoptosis
FGB	-5.46039	7.62746444695846	-5.2459	1.37597635708011e-06	7.08566184707277e-06	4.41383557212066	Apoptosis
BCL2L10	-2.05135	2.15952647176773	-5.07172	2.7357143183329e-06	1.32220293574278e-05	3.74382188389338	Apoptosis
G0S2	-2.63641	5.65223081775784	-5.04332	3.0572066348078e-06	1.46714502089171e-05	3.63562745687534	Apoptosis
FGA	-4.53382	8.41784073208453	-4.98742	3.801655641637e-06	1.78541615049099e-05	3.42352142842685	Apoptosis
MUC1	3.66407003605802	5.69901076337119	4.89744739396953	5.38682033735863e-06	2.44015286818695e-05	3.08464487475895	Apoptosis/Anoikis
SRPX	-2.00896	2.63114362596961	-4.73727	9.94684812894945e-06	4.24746273379243e-05	2.48933558446828	Apoptosis
NGFR	-2.34568	2.71779010414334	-4.47489	2.65949843934028e-05	0.000103633754048243	1.53777668043725	Apoptosis
TGFB2	2.2256475772387	2.93862999969041	4.39387078960761	3.58302510489632e-05	0.00013520060880279	1.25021239450881	Apoptosis
FGG	-4.27131	8.08829013887779	-4.37113	3.89368827164561e-05	0.000145686723914552	1.17006910471608	Apoptosis
VNN1	-2.68084	5.40052851476044	-4.27759	5.46883435922493e-05	0.000198220375125533	0.843000705083134	Apoptosis
BIK	2.05376785005091	3.39784157566171	3.97723404274196	0.000158496383380281	0.000512123233131876	-0.177349	Apoptosis
MMP9	2.00935479813987	3.83609424000812	3.13196786021885	0.00247071519031442	0.00597642729104219	-2.77047	Apoptosis/NETosis/Anoikis
NLRP6	-2.11205	1.02707008161467	-7.80769	2.66387425077444e-11	3.59286433245246e-10	15.1080965403671	Pyroptosis/Autophagy
IL18	2.18053383481575	4.99977486186324	3.62421431152942	0.000523234557488744	0.00149621454785913	-1.3135	Pyroptosis
ACSL1	-4.81527	4.5440026303469	-12.6047	2.95387900849694e-20	2.1852855397514e-18	35.6275204220022	Ferroptosis
SLC39A8	-2.53066	2.62364937167494	-9.84921	3.4251597537779e-15	9.30647042917398e-14	24.0114457515109	Ferroptosis
RPL8	2.21570976205416	10.9088333341918	9.76814069107013	4.87580680053568e-15	1.29882454237443e-13	23.6599440656534	Ferroptosis
CBS	-2.38834	1.71332618588917	-8.87113	2.48027310544857e-13	4.96187433571933e-12	19.7513794307071	Ferroptosis
GCLC	-2.21141	3.63234548426146	-8.61456	7.66728623171205e-13	1.38884758117218e-11	18.6297862212583	Ferroptosis
MT1G	-6.37667	5.69562843525281	-8.30137	3.04231862619456e-12	4.88864618815608e-11	17.2609129768573	Ferroptosis
ACO1	-2.04661	4.51221902014959	-8.26172	3.62220034614922e-12	5.74630169563205e-11	17.0877082424153	Ferroptosis
ABCC1	2.09964551388737	3.84683451267569	8.23223844896149	4.12386155817293e-12	6.45308765710327e-11	16.9589454862161	Ferroptosis
TF	-7.36224	4.2548609190576	-7.82905	2.42547188380673e-11	3.30713976565764e-10	15.2010578468035	Ferroptosis
STEAP3	-2.52664	4.89508394237718	-6.751	2.64038893098044e-09	2.46920977375292e-08	10.5596941387124	Ferroptosis
G6PD	2.35674977405982	4.76619839171405	6.63886816457244	4.27098060403151e-09	3.81047965054608e-08	10.0850293540767	Ferroptosis
CP	-4.73648	5.04577	-6.43342	1.02594979608768e-08	8.40558868022713e-08	9.22081896746047	Ferroptosis
FADS2	-2.5868	3.34247978535721	-6.37886	1.29331459889139e-08	1.03409809341e-07	8.99261428740872	Ferroptosis
NQO1	4.11067435357585	6.14300749920032	6.28152998151327	1.95250308051114e-08	1.49708599462075e-07	8.5869222695529	Ferroptosis/Anoikis
SLC1A5	2.26325148471507	5.43856774645123	5.78701017352189	1.53815456673863e-07	9.77303649886995e-07	6.55814780539092	Ferroptosis
ACSL5	-2.98742	4.40784072350324	-5.59755	3.34250073490143e-07	1.97823092999473e-06	5.79735004904704	Ferroptosis
DPP4	-2.45602	2.5817607451977	-5.23364	1.44466589033807e-06	7.40874641908448e-06	4.36629712534032	Ferroptosis
ALOX5	2.13690055452604	4.21956262418818	4.45809937792037	2.82963975317936e-05	0.000109266502510368	1.47791631925173	Ferroptosis
PROM2	2.22018734181352	2.91676281376416	3.56467776802456	0.000635889242101784	0.00178555596279013	-1.4979	Ferroptosis
ADRA1A	-4.39097	0.867597119151139	-25.0305	2.66119057318486e-38	3.31406932713955e-35	76.7839570010971	Autophagy
ADRB2	-3.42863	1.35736251543122	-14.9317	3.07075200669959e-24	4.88184233916157e-22	44.761039982145	Autophagy
LEPR	-3.53498	2.31634377212671	-10.3498	3.90745835738384e-16	1.31314865496232e-14	26.1728346764372	Autophagy
RNF152	-2.54647	2.44911572953242	-10.0623	1.35634704689795e-15	4.02967202163876e-14	24.9336452403109	Autophagy
MAPK15	2.58637011936287	2.58479036434496	5.72651351022969	1.9726544564749e-07	1.22067694399838e-06	6.31413126003094	Autophagy
QSOX1	2.16015400326565	6.26766479944317	4.76251093289541	9.03615714647652e-06	3.89602805530713e-05	2.58244996498124	Autophagy
EEF1A2	3.62451550599006	4.37687900084831	4.37195419603615	3.88202701488713e-05	0.000145286781143184	1.17295948644348	Autophagy
GLUD1	-2.12698	6.81512825617969	-11.4739	3.22527956442417e-18	1.58028123969688e-16	30.9514177787615	Necroptosis/Anoikis
SLC31A1	-2.37764	4.45347722849237	-9.9621	2.09613859761085e-15	5.98942546896684e-14	24.5002714399572	Cuproptosis
SORL1	-2.65921	3.02140605951604	-10.1319	1.00299379778149e-15	3.08410273951577e-14	25.2341375480249	Lysosome-dependentcelldeath
IL13RA2	-2.38117	1.01016247962703	-6.74543	2.7043510309083e-09	2.51956495049213e-08	10.5360629995689	Lysosome-dependentcelldeath
AP1M2	3.72417286237518	5.10538538951526	6.60621386784868	4.9114194080541e-09	4.31488839705823e-08	9.94717982546831	Lysosome-dependentcelldeath
HYAL1	-2.63699	4.8792342957592	-6.10773	4.0562240422971e-08	2.87963002793767e-07	7.86744794522383	Lysosome-dependentcelldeath
LGALS9	2.05474475101499	4.98977846102722	5.48004184498457	5.38405970912039e-07	3.03162729062152e-06	5.33070016924894	Lysosome-dependentcelldeath
UNC13D	2.63970896507135	4.52644035987375	5.27774081483788	1.2123106079652e-06	6.30148512188939e-06	4.53744400308922	Lysosome-dependentcelldeath
RAB34	2.07670900923704	4.74712582830483	4.2136929410131	6.8820908175675e-05	0.000242847615531827	0.622038092917891	Lysosome-dependentcelldeath
CA9	3.45360822707793	5.42401215800803	3.72552721345297	0.000373847850837469	0.00110301723255975	-0.994806	Alkaliptosis
CXCL1	2.3467432169656	5.56933782446996	3.46395098641432	0.000880513936569108	0.00238549678536779	-1.8049	NETosis
CD4	-2.07107	4.3427416350779	-5.94883	7.87330683899141e-08	5.29994132440935e-07	7.21557019123965	Immunogenic cell death
NTF3	-2.80017	0.857322067561784	-18.8923	2.4372006428513e-30	8.88329912360238e-28	58.711643682726	Anoikis
GDF2	-4.47685	1.08812616959171	-15.2153	1.05262413211037e-24	1.89523072653703e-22	45.8263449087004	Anoikis
ITGB4	4.43631299670209	5.9458266259107	9.9967388947802	1.80325194200695e-15	5.21233984939108e-14	24.6501054372736	Anoikis
MGAT5	2.43399499743357	4.10746851810833	9.70122344692131	6.52786258835429e-15	1.69361768264525e-13	23.3695252343693	Anoikis
HMGA1	3.11028955008566	7.38610063890637	9.43270370744147	2.11041529486286e-14	5.05417406513311e-13	22.2019	Anoikis
CD36	-2.73786	1.54856321111869	-9.38394	2.61264893548623e-14	6.18754765323394e-13	21.9895103780857	Anoikis
UBE2C	3.59186293685977	4.67805687092402	8.95374185799376	1.7250529357498e-13	3.6047326198622e-12	20.1123529187827	Anoikis
PLG	-7.38745	3.5262658704121	-8.03323	9.8938954636277e-12	1.4340870398492e-10	16.0904537177385	Anoikis
MMP11	4.13662273507572	4.79539177020562	8.03237202668991	9.93116573643393e-12	1.4367022339329e-10	16.0867233109394	Anoikis
LAMC2	4.73334425375095	5.56894178327552	7.97198819860388	1.2948969176509e-11	1.84119310536394e-10	15.8234902651503	Anoikis
COL4A2	2.42232684288077	5.92090094491991	7.2049828065345	3.708875465225e-10	4.11778862944446e-09	12.4996350401036	Anoikis
PLK1	2.24082465492659	2.66866539191101	7.18593878928269	4.02892354600134e-10	4.4466937571229e-09	12.4177486071046	Anoikis
BIRC5	2.67394707895503	3.61200314886117	7.14661538763125	4.7793405626657e-10	5.19814158431414e-09	12.2487902158939	Anoikis
LAMB3	3.72568270862543	6.30516	7.13629780871873	4.9982766371247e-10	5.40088547109122e-09	12.204488072782	Anoikis
TIMP1	2.44721417870586	9.76721968228714	7.03731725832323	7.67715097743998e-10	7.98936937373699e-09	11.780113142022	Anoikis
CDCP1	2.92686659022162	3.73588359902768	6.78558684917822	2.27556910416566e-09	2.16186298109673e-08	10.7065129953053	Anoikis
ITGA2	2.91687648997479	3.39423440292305	6.66901729656341	3.7535677558026e-09	3.40165655201419e-08	10.2124593746971	Anoikis
PDK4	-3.24046	4.38812665484564	-6.58813	5.3061903506103e-09	4.62635406064879e-08	9.8709140596281	Anoikis
PBK	2.22540761576158	2.65355292785445	6.39743432372594	1.19534886989881e-08	9.64020157138035e-08	9.07022476839076	Anoikis
NOTCH3	2.30422015115121	4.34823604693672	6.35647898549598	1.42203274961733e-08	1.12617156387289e-07	8.89914412062303	Anoikis
CDKN3	2.11004061281568	3.16731563085433	6.35286885950681	1.44394705092494e-08	1.14171136132393e-07	8.88407940799777	Anoikis/Paraptosis
ITGA3	3.03031502979303	4.8121285402213	6.33623405580061	1.54932369992093e-08	1.21474781592961e-07	8.81469717935352	Anoikis
ETV4	2.87695600531235	4.2517578534933	5.50195708460322	4.92742800740385e-07	2.80623034080195e-06	5.41741326043202	Anoikis
AFP	-2.37415	1.1400661595612	-5.38342	7.94524228962119e-07	4.30194568029344e-06	4.95019053311473	Anoikis
LGALS1	2.09315844738219	9.0670367408422	5.33110734500376	9.79776025951121e-07	5.19027753697751e-06	4.74540959253475	Anoikis
PHLDA2	2.22287538570335	5.62981546160419	5.10267104603942	2.42296204571229e-06	1.18756132538945e-05	3.86208211025176	Anoikis
GRHL2	2.28060108755176	2.9683690530786	4.66484255792099	1.30845404087618e-05	5.44212000747386e-05	2.22365637588889	Anoikis
PTHLH	2.51776366378447	2.42235065951288	4.47160534155763	2.69201910947413e-05	0.000104791699848871	1.5260430122618	Anoikis
CEACAM6	4.00519482662663	4.97870569328815	3.92903229927471	0.000187263309719055	0.000594153482047041	-0.336643	Anoikis
SLC2A1	2.18042146642303	3.96581444056972	3.50654554486766	0.000767818659131886	0.00210421456850667	-1.67585	Anoikis
SPINK1	3.28667899720136	6.35729392920095	3.13949836104707	0.00241530369569991	0.00585946403060705	-2.74939	Anoikis
VTN	-2.2666	8.9199775644458	-2.43685	0.0171707654623233	0.0327797546076852	-4.5399	Anoikis
ITPR3	2.87963569400414	4.23267951824274	9.87649198285916	3.04164409744498e-15	8.35557525592239e-14	24.1296523605031	Paraptosis
CAMK2B	-2.26879	0.846580289886442	-9.76773	4.88460055382143e-15	1.29885179139337e-13	23.6581505673729	Paraptosis
TNFRSF19	2.23371590420734	3.08156384458227	4.2234246719764	6.64613188775787e-05	0.000235187769194065	0.655557194374674	Paraptosis
PCK2	-4.00134	5.11103046881223	-12.9112	8.4910201261558e-21	7.42045641902177e-19	36.8696042120573	Entosis
LPAR2	2.89065051708622	4.48807191442183	11.0357784093669	2.06277546628149e-17	8.83269815705174e-16	29.1026662470276	Entosis
KIF2C	2.51690183547155	3.07873358190459	7.61832240652438	6.10852797625187e-11	7.70344658878548e-10	14.2854970200159	Entosis
